# Supplementary material for: Telestroke and Timely Treatment and Outcomes in Patients With Acute Ischemic Stroke
Source: JAMA Netw Open. 2025 Sep 26;8(9):e2534275. doi: 10.1001/jamanetworkopen.2025.34275 (PMC12475942; doi:10.1001/jamanetworkopen.2025.34275)
Supplement: Supplement 1. — eTable 1. Hospital Characteristics Stratified by Telestroke Hospitals (n = 22) vs Nontelestroke Hospitals (n = 20) eTable 2. Multilevel Model of Discharge Destination Being Home by Telestroke Activation Among Those Who Received Thrombolysis (n = 1673) eTable 3. Multilevel Model of Ability to Ambulate Independently at Discharge by Telestroke Activation Among Those Who Received Thrombolysis (n = 1446) eTable 4. Multilevel Model of Door-to-Needle (DTN) Time (≤45 Minutes) by Telestroke Activation, With and Without Adjustment for Patient and Hospital Characteristics (n = 1672) eTable 5. Multilevel Model of Door-in-Door-Out time by Telestroke Activation in Participants Who Were Transferred to Another Hospital eTable 6. Multilevel Model of Receipt of Thrombolysis by Telestroke Activation, With and Without Adjustment for Patient and Hospital Characteristics, Excluding Participants Who Were Transferred eTable 7. Multilevel Model of Door-to-Needle Time by Telestroke Activation, With and Without Adjustment for Patient and Hospital Characteristics, Excluding Patients Who Were Transferred eTable 8. Multilevel Model of Guideline-Concordant Door-to-Needle (DTN) Time (≤60 Minutes) by Telestroke Activation, With or Without Adjustment for Patient and Hospital Characteristics, Excluding Patients Who Were Transferred eTable 9. Baseline Patient and Hospital Characteristics Stratified by Missingness of Telestroke Activation (n = 4259) eTable 10. Multilevel Model of Receipt of Thrombolysis by Telestroke Activation, With and Without Adjustment for Patient and Hospital Characteristics (Participants With Missing Telestroke Activation Are Included as No Telestroke) eTable 11. Multilevel Model of Door-to-Needle (DTN) Time by Telestroke Activation, With and Without Adjustment for Patient and Hospital Characteristics (Participants With Missing Telestroke Activation Are Included as No Telestroke) eTable 12. Multilevel Model of Guideline-Concordant Door-to-Needle (DTN) Time (≤60 Minutes) by Telest [file jamanetwopen-e2534275-s001.xlsx]

## Sheet: Contents
Supplemental Online Content
Stamm B, Whitney RT, Royan R, et al. Telestroke and timely treatment and outcomes in patients with acute ischemic stroke. JAMA Netw Open. 2025;8(9):e2534275. doi:10.1001/jamanetworkopen.2025.34275
eTable 1. Hospital Characteristics Stratified by Telestroke Hospitals (n = 22) vs Nontelestroke Hospitals (n = 20)
eTable 2. Multilevel Model of Discharge Destination Being Home by Telestroke Activation Among Those Who Received Thrombolysis (n = 1673)
eTable 3. Multilevel Model of Ability to Ambulate Independently at Discharge by Telestroke Activation Among Those Who Received Thrombolysis
eTable 4. Multilevel Model of Door-to-Needle (DTN) Time (≤45 Minutes) by Telestroke Activation, With and Without Adjustment for Patient and Hospital Characteristics (n = 1672)
eTable 5. Multilevel Model of Door-in-Door-Out time by Telestroke Activation in Participants Who Were Transferred to Another Hospital
eTable 6. Multilevel Model of Receipt of Thrombolysis by Telestroke Activation, With and Without Adjustment for Patient and Hospital Characteristics, Excluding Participants Who Were Transferred
eTable 7. Multilevel Model of Door-to-Needle Time by Telestroke Activation, With and Without Adjustment for Patient and Hospital Characteristics, Excluding Participants Who Were Transferred
eTable 8. Multilevel Model of Guideline-Concordant Door-to-Needle (DTN) Time (≤60 Minutes) by Telestroke Activation, With or Without Adjustment for Patient and Hospital Characteristics, Excluding Participants Who Were Transferred
eTable 9. Baseline Patient and Hospital Characteristics Stratified by Missingness of Telestroke Activation (n = 4259)
eTable 10. Multilevel Model of Receipt of Thrombolysis by Telestroke Activation, With and Without Adjustment for Patient and Hospital Characteristics (Participants with missing telestroke activation are included as no telestroke)
eTable 11. Multilevel Model of Door-to-Needle (DTN) Time by Telestroke Activation, With and Without Adjustment for Patient and Hospital Characteristics (Participants with missing telestroke activation are included as no telestroke)
eTable 12. Multilevel Model of Guideline-Concordant Door-to-Needle (DTN) Time (≤60 Minutes) by Telestroke Activation, With and Without Adjustment for Patient and Hospital Characteristics. (Participants with missing telestroke activation are included as no telestroke)
This supplemental material has been provided by the authors to give readers additional information about their work.

## Sheet: eTable 1
eTable 1. Hospital Characteristics Stratified by Telestroke Hospitals (n = 22) vs Nontelestroke Hospitals (n = 20)
Hospital characteristic	Hospital used telestroke care	Telestroke activation	P
Characteristic	Yes (n=22)	No (n=20)	P
Metropolitan, No. (%)	15 (68.2)	20 (100.0)	0.00572031
Teaching hospital, No. (%)	13 (59.1)	20 (100.0)	0.00125116
Presence of a neurology residency program, No. (%)	3 (13.6)	7 (35.0)	0.104483
Stroke center status, No. (%)			0.227819
CSC	5 (22.7)	8 (40.0)
TSC	1 (4.5)	2 (10.0)
PSC	13 (59.1)	10 (50.0)
Not certified	3 (13.6)	0 (0.0)
Annual number of acute stroke discharges, No. (%)			0.0148495
<200	7 (31.8)	0 (0.0)
200-600	10 (45.5)	16 (80.0)
>600	5 (22.7)	4 (20.0)
Differences between continuous variables were assessed using Mann-Whitney U tests and differences between categorical variables using χ2 tests. Abbreviations: comprehensive stroke center, CSC; number, No.; primary stroke center, PSC; thrombectomy-capable stroke center, TSC; year, y.	Differences between continuous variables were assessed using Mann-Whitney U tests and differences between categorical variables using χ2 tests. Abbreviations: acute stroke ready, ASR; comprehensive stroke center, CSC; computed tomography scan, CT; emergency medical services, EMS; Friday, F; interquartile range, IQR; modified Rankin Scale, mRS; Monday, M; National Institutes of Health Stroke Scale…	Differences between continuous variables were assessed using Mann-Whitney U tests and differences between categorical variables using χ2 tests. Abbreviations: acute stroke ready, ASR; comprehensive stroke center, CSC; computed tomography scan, CT; emergency medical services, EMS; Friday, F; interquartile range, IQR; modified Rankin Scale, mRS; Monday, M; National Institutes of Health Stroke Scale…	Differences between continuous variables were assessed using Mann-Whitney U tests and differences between categorical variables using χ2 tests. Abbreviations: acute stroke ready, ASR; comprehensive stroke center, CSC; computed tomography scan, CT; emergency medical services, EMS; Friday, F; interquartile range, IQR; modified Rankin Scale, mRS; Monday, M; National Institutes of Health Stroke Scale…

## Sheet: eTable 2
eTable 2. Multilevel Model of Discharge Destination Being Home by Telestroke Activation Among Those Who Received Thrombolysis (n = 1673)
Coefficient	Model 1: Unadjusted	Model 1: Unadjusted (n=1673)	Model 2: Adjusted for patient characteristics	Model 2: Adjusted for patient characteristics (n=1673)	Model 3: Adjustment for patient and hospital characteristics	Model 3: Adjustment for patient and hospital characteristics (n=1673)
Coefficient	Estimate (95% CI)	P value	Estimate (95% CI)	P value	Estimate (95% CI)	P value
Telestroke activation, yes vs no	0.64 (0.48, 0.87)	0.004	0.94 (0.67, 1.33)	0.73	0.99 (0.69, 1.41)	0.94
Age, per year increase	-	-	0.96 (0.95, 0.97)	<0.001	0.96 (0.95, 0.97)	<0.001
Sex, female vs male	-	-	0.90 (0.72, 1.14)	0.39	0.90 (0.72, 1.14)	0.39
Race/ethnicity
Hispanic vs non-Hispanic white	-	-	0.83 (0.36, 1.95)	0.67	0.81 (0.35, 1.90)	0.62
Non-Hispanic black vs non-Hispanic white	-	-	0.91 (0.64, 1.29)	0.58	0.93 (0.65, 1.31)	0.66
Non-Hispanic other vs non-Hispanic white	-	-	2.71 (1.52, 4.81)	<0.001	2.64 (1.48, 4.69)	<0.001
History of atrial fibrillation, yes vs no	-	-	1.07 (0.75, 1.51)	0.71	1.06 (0.75, 1.51)	0.73
History of stroke, yes vs no	-	-	1.11 (0.86, 1.43)	0.43	1.12 (0.87, 1.45)	0.38
History of heart failure, yes vs no	-	-	0.92 (0.62, 1.35)	0.65	0.91 (0.62, 1.34)	0.62
History of diabetes, yes vs no	-	-	0.74 (0.57, 0.95)	0.019	0.75 (0.58, 0.97)	0.02
History of hypertension, yes vs no	-	-	0.84 (0.63, 1.12)	0.24	0.85 (0.64, 1.14)	0.28
History of cigarette smoking, yes vs no	-	-	0.98 (0.73, 1.32)	0.89	0.99 (0.73, 1.33)	0.93
Last known well to arrival time, per minute increase	-	-	1.00 (1.00, 1.00)	0.14	1.00 (1.00, 1.00)	0.14
Large vessel occlusion, yes vs no	-	-	0.61 (0.46, 0.81)	<0.001	0.60 (0.45, 0.81)	<0.001
NIHSS category
5-15 vs 0-4 points	-	-	0.44 (0.34, 0.57)	<0.001	0.44 (0.34, 0.57)	<0.001
16-20 vs 0-4 points	-	-	0.17 (0.10, 0.27)	<0.001	0.16 (0.10, 0.26)	<0.001
21-42 vs 0-4 points	-	-	0.11 (0.07, 0.19)	<0.001	0.12 (0.07, 0.19)	<0.001
Arrival method
EMS no prenotification vs private transportation	-	-	0.56 (0.40, 0.80)	0.001	0.57 (0.40, 0.81)	0.001
EMS prenotification vs private transportation	-	-	0.51 (0.37, 0.70)	<0.001	0.50 (0.36, 0.68)	<0.001
Off hour arrival (regular hours 7AM-6PM, M-F, non-holiday), yes vs no	-	-	0.71 (0.56, 0.90)	0.004	0.71 (0.56, 0.90)	0.003
Door-to-CT time ≤20 minutes, yes vs no	-	-	1.37 (1.00, 1.87)	0.049	1.36 (1.00, 1.86)	0.049
Transfer to another hospital, yes vs no	-	-	Omitted	-	Omitted	-
Metropolitan hospital, yes vs no	-	-	-	-	0.84 (0.48, 1.49)	0.56
Teaching hospital, yes vs no	-	-	-	-	0.64 (0.40, 1.03)	0.06
Neurology residency program, yes vs no	-	-	-	-	1.28 (0.90, 1.82)	0.16
Stroke center status
TSC vs CSC	-	-	-	-	1.02 (0.60, 1.71)	0.95
PSC vs CSC	-	-	-	-	0.89 (0.62, 1.26)	0.50
not certified vs CSC	-	-	-	-	Omitted	-
Annual number of acute stroke discharges
200-600 vs <200	-	-	-	-	1.35 (0.55, 3.35)	0.51
>600 vs <200	-	-	-	-	1.33 (0.52, 3.43)	0.54
Model 2 adjusted for patient characteristics, which included the following covariates: age, sex, race/ethnicity, medical history variables, last known well to arrival time, presence of large vessel occlusion, National Institutes of Health Stroke Scale (NIHSS), arrival method, off hour arrival, door-to-CT time, and transfer status. Model 3 included adjustments for the patient characteristics and h…	Model 2 adjusted for patient characteristics, which included the following covariates: age, sex, race/ethnicity, medical history variables, last known well to arrival time, presence of large vessel occlusion, National Institutes of Health Stroke Scale (NIHSS), arrival method, off hour arrival, door-to-CT time, and transfer status. Model 3 included adjustments for the patient characteristics and h…	Model 2 adjusted for patient characteristics, which included the following covariates: age, sex, race/ethnicity, medical history variables, last known well to arrival time, presence of large vessel occlusion, National Institutes of Health Stroke Scale (NIHSS), arrival method, off hour arrival, door-to-CT time, and transfer status. Model 3 included adjustments for the patient characteristics and h…	Model 2 adjusted for patient characteristics, which included the following covariates: age, sex, race/ethnicity, medical history variables, last known well to arrival time, presence of large vessel occlusion, National Institutes of Health Stroke Scale (NIHSS), arrival method, off hour arrival, door-to-CT time, and transfer status. Model 3 included adjustments for the patient characteristics and h…	Model 2 adjusted for patient characteristics, which included the following covariates: age, sex, race/ethnicity, medical history variables, last known well to arrival time, presence of large vessel occlusion, National Institutes of Health Stroke Scale (NIHSS), arrival method, off hour arrival, door-to-CT time, and transfer status. Model 3 included adjustments for the patient characteristics and h…	Model 2 adjusted for patient characteristics, which included the following covariates: age, sex, race/ethnicity, medical history variables, last known well to arrival time, presence of large vessel occlusion, National Institutes of Health Stroke Scale (NIHSS), arrival method, off hour arrival, door-to-CT time, and transfer status. Model 3 included adjustments for the patient characteristics and h…	Model 2 adjusted for patient characteristics, which included the following covariates: age, sex, race/ethnicity, medical history variables, last known well to arrival time, presence of large vessel occlusion, National Institutes of Health Stroke Scale (NIHSS), arrival method, off hour arrival, door-to-CT time, and transfer status. Model 3 included adjustments for the patient characteristics and h…

## Sheet: eTable 3
eTable 3. Multilevel Model of Ability to Ambulate Independently at Discharge by Telestroke Activation Among Those Who Received Thrombolysis (n = 1446). Participants who could not ambulate independently prior to the stroke are excluded.
Coefficient	Model 1: Unadjusted	Model 1: Unadjusted (n=1446)	Model 2: Adjusted for patient characteristics	Model 2: Adjusted for patient characteristics (n=1446)	Model 3: Adjustment for patient and hospital characteristics	Model 3: Adjustment for patient and hospital characteristics (n=1446)
Coefficient	Estimate (95% CI)	P value	Estimate (95% CI)	P value	Estimate (95% CI)	P value
Telestroke activation, yes vs no	0.80 (0.55, 1.18)	0.26	0.97 (0.63, 1.49)	0.87	0.88 (0.56, 1.37)	0.56
Age, per year increase	-	-	0.97 (0.96, 0.98)	<0.001	0.97 (0.96, 0.98)	<0.001
Sex, female vs male	-	-	1.01 (0.79, 1.29)	0.93	1.01 (0.79, 1.29)	0.92
Race/ethnicity
Hispanic vs non-Hispanic white	-	-	0.58 (0.25, 1.34)	0.20	0.60 (0.26, 1.40)	0.23
Non-Hispanic black vs non-Hispanic white	-	-	0.82 (0.55, 1.21)	0.31	0.85 (0.58, 1.27)	0.43
Non-Hispanic other vs non-Hispanic white	-	-	0.96 (0.54, 1.69)	0.87	0.98 (0.56, 1.73)	0.94
History of atrial fibrillation, yes vs no	-	-	1.29 (0.88, 1.89)	0.18	1.29 (0.88, 1.88)	0.19
History of stroke, yes vs no	-	-	1.05 (0.80, 1.38)	0.70	1.06 (0.81, 1.39)	0.66
History of heart failure, yes vs no	-	-	1.17 (0.76, 1.78)	0.47	1.16 (0.76, 1.77)	0.48
History of diabetes, yes vs no	-	-	0.86 (0.65, 1.13)	0.26	0.86 (0.65, 1.13)	0.28
History of hypertension, yes vs no	-	-	1.05 (0.78, 1.42)	0.74	1.06 (0.79, 1.43)	0.69
History of cigarette smoking, yes vs no	-	-	1.10 (0.80, 1.50)	0.55	1.13 (0.82, 1.54)	0.45
Last known well to arrival time, per minute increase	-	-	1.00 (1.00, 1.00)	0.43	1.00 (1.00, 1.00)	0.44
Large vessel occlusion, yes vs no	-	-	0.69 (0.51, 0.93)	0.015	0.69 (0.51, 0.93)	0.015
NIHSS category
5-15 vs 0-4 points	-	-	0.58 (0.44, 0.76)	<0.001	0.58 (0.45, 0.77)	<0.001
16-20 vs 0-4 points	-	-	0.38 (0.23, 0.64)	<0.001	0.37 (0.22, 0.62)	<0.001
21-42 vs 0-4 points	-	-	0.16 (0.09, 0.28)	<0.001	0.15 (0.09, 0.27)	<0.001
Arrival method
EMS no prenotification vs private transportation	-	-	0.89 (0.62, 1.29)	0.54	0.90 (0.62, 1.30)	0.57
EMS prenotification vs private transportation	-	-	0.75 (0.54, 1.03)	0.07	0.75 (0.54, 1.04)	0.08
Off hour arrival (regular hours 7AM-6PM, M-F, non-holiday), yes vs no	-	-	0.89 (0.70, 1.13)	0.34	0.89 (0.70, 1.13)	0.33
Door-to-CT time ≤20 minutes, yes vs no	-	-	1.08 (0.79, 1.50)	0.62	1.07 (0.78, 1.48)	0.66
Transfer to another hospital, yes vs no	-	-	0.02 (0.00, 0.14)	<0.001	0.02 (0.00, 0.22)	<0.001
Metropolitan hospital, yes vs no	-	-	-	-	0.99 (0.40, 2.48)	0.98
Teaching hospital, yes vs no	-	-	-	-	0.44 (0.20, 0.97)	0.04
Neurology residency program, yes vs no	-	-	-	-	0.87 (0.48, 1.58)	0.65
Stroke center status
TSC vs CSC	-	-	-	-	1.29 (0.53, 3.13)	0.57
PSC vs CSC	-	-	-	-	1.00 (0.54, 1.83)	0.98
not certified vs CSC	-	-	-	-	Omitted	-
Annual number of acute stroke discharges
200-600 vs <200	-	-	-	-	0.88 (0.29, 2.68)	0.81
>600 vs <200	-	-	-	-	1.16 (0.34, 3.89)	0.81
Model 2 adjusted for patient characteristics, which included the following covariates: age, sex, race/ethnicity, medical history variables, last known well to arrival time, presence of large vessel occlusion, National Institutes of Health Stroke Scale (NIHSS), arrival method, off hour arrival, door-to-CT time, and transfer status. Model 3 included adjustments for the patient characteristics and h…	Model 2 adjusted for patient characteristics, which included the following covariates: age, sex, race/ethnicity, medical history variables, last known well to arrival time, presence of large vessel occlusion, National Institutes of Health Stroke Scale (NIHSS), arrival method, off hour arrival, door-to-CT time, and transfer status. Model 3 included adjustments for the patient characteristics and h…	Model 2 adjusted for patient characteristics, which included the following covariates: age, sex, race/ethnicity, medical history variables, last known well to arrival time, presence of large vessel occlusion, National Institutes of Health Stroke Scale (NIHSS), arrival method, off hour arrival, door-to-CT time, and transfer status. Model 3 included adjustments for the patient characteristics and h…	Model 2 adjusted for patient characteristics, which included the following covariates: age, sex, race/ethnicity, medical history variables, last known well to arrival time, presence of large vessel occlusion, National Institutes of Health Stroke Scale (NIHSS), arrival method, off hour arrival, door-to-CT time, and transfer status. Model 3 included adjustments for the patient characteristics and h…	Model 2 adjusted for patient characteristics, which included the following covariates: age, sex, race/ethnicity, medical history variables, last known well to arrival time, presence of large vessel occlusion, National Institutes of Health Stroke Scale (NIHSS), arrival method, off hour arrival, door-to-CT time, and transfer status. Model 3 included adjustments for the patient characteristics and h…	Model 2 adjusted for patient characteristics, which included the following covariates: age, sex, race/ethnicity, medical history variables, last known well to arrival time, presence of large vessel occlusion, National Institutes of Health Stroke Scale (NIHSS), arrival method, off hour arrival, door-to-CT time, and transfer status. Model 3 included adjustments for the patient characteristics and h…	Model 2 adjusted for patient characteristics, which included the following covariates: age, sex, race/ethnicity, medical history variables, last known well to arrival time, presence of large vessel occlusion, National Institutes of Health Stroke Scale (NIHSS), arrival method, off hour arrival, door-to-CT time, and transfer status. Model 3 included adjustments for the patient characteristics and h…

## Sheet: eTable 4
eTable 4. Multilevel Model of Door-to-Needle (DTN) Time (≤45 Minutes) by Telestroke Activation, With and Without Adjustment for Patient and Hospital Characteristics (n = 1672)
Coefficient	Model 1: Unadjusted	Model 1: Unadjusted (n=1672)	Model 2: Adjusted for patient characteristics	Model 2: Adjusted for patient characteristics (n=1672)	Model 3: Adjustment for patient and hospital characteristics	Model 3: Adjustment for patient and hospital characteristics (n=1672)
Coefficient	Estimate (95% CI)	P value	Estimate (95% CI)	P value	Estimate (95% CI)	P value
Telestroke activation, yes vs no	0.72 (0.49, 1.07)	0.10	0.78 (0.50, 1.19)	0.24	0.86 (0.56, 1.33)	0.51
Age, per year increase	-	-	1.00 (0.99, 1.01)	0.93	1.00 (0.99, 1.01)	0.87
Sex, female vs male	-	-	0.79 (0.62, 0.99)	0.04	0.79 (0.63, 1.00)	0.048
Race/ethnicity
Hispanic vs non-Hispanic white	-	-	0.62 (0.26, 1.49)	0.28	0.63 (0.27, 1.50)	0.30
Non-Hispanic black vs non-Hispanic white	-	-	0.97 (0.67, 1.42)	0.89	0.96 (0.66, 1.40)	0.82
Non-Hispanic other vs non-Hispanic white	-	-	1.00 (0.58, 1.73)	0.99	0.97 (0.56, 1.69)	0.92
History of atrial fibrillation, yes vs no	-	-	0.82 (0.58, 1.16)	0.27	0.83 (0.59, 1.17)	0.29
History of stroke, yes vs no	-	-	0.90 (0.69, 1.16)	0.40	0.91 (0.70, 1.17)	0.46
History of heart failure, yes vs no	-	-	0.98 (0.66, 1.44)	0.90	1.00 (0.68, 1.48)	0.98
History of diabetes, yes vs no	-	-	1.00 (0.77, 1.30)	0.97	1.01 (0.78, 1.31)	0.92
History of hypertension, yes vs no	-	-	0.92 (0.69, 1.22)	0.56	0.92 (0.70, 1.22)	0.58
History of cigarette smoking, yes vs no	-	-	1.13 (0.83, 1.53)	0.43	1.16 (0.85, 1.57)	0.35
Last known well to arrival time, per minute increase	-	-	1.00 (1.00, 1.00)	0.56	1.00 (1.00, 1.00)	0.57
Large vessel occlusion, yes vs no	-	-	1.56 (1.17, 2.08)	0.002	1.49 (1.12, 1.99)	0.006
NIHSS category
5-15 vs 0-4 points	-	-	1.88 (1.44, 2.47)	<0.001	1.87 (1.43, 2.45)	<0.001
16-20 vs 0-4 points	-	-	1.68 (1.06, 2.66)	0.02	1.64 (1.04, 2.61)	0.03
21-42 vs 0-4 points	-	-	2.20 (1.39, 3.48)	<0.001	2.16 (1.37, 3.42)	<0.001
Arrival method
EMS no prenotification vs private transportation	-	-	1.23 (0.86, 1.75)	0.26	1.20 (0.84, 1.71)	0.31
EMS prenotification vs private transportation	-	-	1.53 (1.11, 2.09)	0.008	1.49 (1.08, 2.03)	0.013
Off hour arrival (regular hours 7AM-6PM, M-F, non-holiday), yes vs no	-	-	0.75 (0.59, 0.94)	0.013	0.75 (0.59, 0.94)	0.012
Door-to-CT time ≤20 minutes, yes vs no	-	-	7.49 (5.15, 10.90)	<0.001	7.37 (5.08, 10.69)	<0.001
Transfer to another hospital, yes vs no	-	-	0.66 (0.34, 1.30)	0.23	0.88 (0.43, 1.79)	0.72
Metropolitan hospital, yes vs no	-	-	-	-	1.32 (0.43, 4.01)	0.62
Teaching hospital, yes vs no	-	-	-	-	0.37 (0.15, 0.93)	0.03
Neurology residency program, yes vs no	-	-	-	-	1.21 (0.60, 2.44)	0.59
Stroke center status
TSC vs CSC	-	-	-	-	0.28 (0.09, 0.84)	0.02
PSC vs CSC	-	-	-	-	0.34 (0.17, 0.72)	0.004
not certified vs CSC	-	-	-	-	0.09 (0.00, 1.90)	0.12
Annual number of acute stroke discharges
200-600 vs <200	-	-	-	-	2.91 (0.79, 10.77)	0.10
>600 vs <200	-	-	-	-	2.72 (0.64, 11.55)	0.17
Model 2 adjusted for patient characteristics, which included the following covariates: age, sex, race/ethnicity, medical history variables, last known well to arrival time, presence of large vessel occlusion, National Institutes of Health Stroke Scale (NIHSS), arrival method, off hour arrival, door-to-CT time, and transfer status. Model 3 included adjustments for the patient characteristics and h…	Model 2 adjusted for patient characteristics, which included the following covariates: age, sex, race/ethnicity, medical history variables, last known well to arrival time, presence of large vessel occlusion, National Institutes of Health Stroke Scale (NIHSS), arrival method, off hour arrival, door-to-CT time, and transfer status. Model 3 included adjustments for the patient characteristics and h…	Model 2 adjusted for patient characteristics, which included the following covariates: age, sex, race/ethnicity, medical history variables, last known well to arrival time, presence of large vessel occlusion, National Institutes of Health Stroke Scale (NIHSS), arrival method, off hour arrival, door-to-CT time, and transfer status. Model 3 included adjustments for the patient characteristics and h…	Model 2 adjusted for patient characteristics, which included the following covariates: age, sex, race/ethnicity, medical history variables, last known well to arrival time, presence of large vessel occlusion, National Institutes of Health Stroke Scale (NIHSS), arrival method, off hour arrival, door-to-CT time, and transfer status. Model 3 included adjustments for the patient characteristics and h…	Model 2 adjusted for patient characteristics, which included the following covariates: age, sex, race/ethnicity, medical history variables, last known well to arrival time, presence of large vessel occlusion, National Institutes of Health Stroke Scale (NIHSS), arrival method, off hour arrival, door-to-CT time, and transfer status. Model 3 included adjustments for the patient characteristics and h…	Model 2 adjusted for patient characteristics, which included the following covariates: age, sex, race/ethnicity, medical history variables, last known well to arrival time, presence of large vessel occlusion, National Institutes of Health Stroke Scale (NIHSS), arrival method, off hour arrival, door-to-CT time, and transfer status. Model 3 included adjustments for the patient characteristics and h…	Model 2 adjusted for patient characteristics, which included the following covariates: age, sex, race/ethnicity, medical history variables, last known well to arrival time, presence of large vessel occlusion, National Institutes of Health Stroke Scale (NIHSS), arrival method, off hour arrival, door-to-CT time, and transfer status. Model 3 included adjustments for the patient characteristics and h…

## Sheet: eTable 5
eTable 5. Multilevel Model of Door-in-Door-Out time by Telestroke Activation in Participants Who Were Transferred to Another Hospital
Coefficient	Model 1: Unadjusted (n=207)	Model 1: Unadjusted (n=207)	Model 2: Adjusted for patient characteristics (n=180)	Model 2: Adjusted for patient characteristics (n=180)
Coefficient	Estimate (95% CI)	P value	Estimate (95% CI)	P value
Initial DIDO time, minutes	161.57 (114.45, 208.69)		267.00 (138.68, 395.32)
Change in DIDO time, minutes, associated with:
Telestroke activation, yes vs no	25.99 (-18.61, 70.59)	0.25	46.90 (1.08, 92.72)	0.044
Age, per year increase	-	-	0.01 (-1.48, 1.50)	0.99
Sex, female vs male	-	-	-18.16 (-57.08, 20.75)	0.36
Race/ethnicity
Hispanic vs non-Hispanic white	-	-	99.59 (-157.48, 356.66)	0.44
Non-Hispanic black vs non-Hispanic white	-	-	40.10 (-80.16, 160.36)	0.51
Non-Hispanic other vs non-Hispanic white	-	-	38.80 (-63.65, 141.24)	0.45
History of atrial fibrillation, yes vs no	-	-	65.01 (11.24, 118.77)	0.017
History of stroke, yes vs no	-	-	69.75 (24.05, 115.46)	0.002
History of heart failure, yes vs no	-	-	-51.35 (-116.27, 13.57)	0.12
History of diabetes, yes vs no	-	-	-31.74 (-73.50, 10.02)	0.13
History of hypertension, yes vs no	-	-	-7.84 (-58.01, 42.32)	0.75
History of cigarette smoking, yes vs no	-	-	-3.37 (-53.39, 46.64)	0.89
Last known well to arrival time, per minute increase	-	-	0.08 (-0.29, 0.45)	0.66
Large vessel occlusion, yes vs no	-	-	-120.64 (-164.42, -76.87)	<0.001
NIHSS category
5-15 vs 0-4 points	-	-	-41.46 (-91.12, 8.19)	0.10
16-20 vs 0-4 points	-	-	-36.49 (-111.55, 38.57)	0.34
21-42 vs 0-4 points	-	-	-91.21 (-163.35, -19.07)	0.013
Arrival method
EMS no prenotification vs private transportation	-	-	37.51 (-17.63, 92.65)	0.18
EMS prenotification vs private transportation	-	-	27.60 (-22.18, 77.38)	0.27
Off hour arrival (regular hours 7AM-6PM, M-F, non-holiday), yes vs no	-	-	-16.94 (-54.56, 20.68)	0.37
Door-to-CT time ≤20 minutes, yes vs no	-	-	-12.36 (-67.84, 43.12)	0.66
Model 2 adjusted for patient characteristics, which included the following covariates: age, sex, race/ethnicity, medical history variables, last known well to arrival time, presence of large vessel occlusion, National Institutes of Health Stroke Scale (NIHSS), arrival method, off hour arrival, and door-to-CT time. Model 3 was omitted due to the insufficient sample size. Abbreviations: computed to…	-	-	Model 2 adjusted for patient characteristics, which included the following covariates: age, sex, race/ethnicity, medical history variables, last known well to arrival time, presence of large vessel occlusion, National Institutes of Health Stroke Scale (NIHSS), arrival method, off hour arrival, door-to-CT time, and transfer status. Model 3 included adjustments for the patient characteristics and h…	Model 2 adjusted for patient characteristics, which included the following covariates: age, sex, race/ethnicity, medical history variables, last known well to arrival time, presence of large vessel occlusion, National Institutes of Health Stroke Scale (NIHSS), arrival method, off hour arrival, door-to-CT time, and transfer status. Model 3 included adjustments for the patient characteristics and h…

## Sheet: eTable 6
eTable 6. Multilevel Model of Receipt of Thrombolysis by Telestroke Activation, With and Without Adjustment for Patient and Hospital Characteristics, Excluding Participants Who Were Transferred (n=2946)
Coefficient	Model 1: Unadjusted	Model 1: Unadjusted (n=2946)	Model 2: Adjusted for patient characteristics	Model 2: Adjusted for patient characteristics (n=2946)	Model 3: Adjustment for patient and hospital characteristics	Model 3: Adjustment for patient and hospital characteristics (n=2946)
Coefficient	Estimate (95% CI)	P value	Estimate (95% CI)	P value	Estimate (95% CI)	P value
Telestroke activation, yes vs no	2.29 (1.71, 3.06)	<0.001	1.55 (1.12, 2.15)	0.008	1.67 (1.20, 2.31)	0.002
Age, per year increase	-	-	0.99 (0.98, 0.99)	<0.001	0.99 (0.98, 0.99)	<0.001
Sex, female vs male	-	-	0.85 (0.71, 1.01)	0.07	0.85 (0.71, 1.02)	0.07
Race/ethnicity
Hispanic vs non-Hispanic white	-	-	0.98 (0.54, 1.80)	0.95	0.96 (0.52, 1.76)	0.89
Non-Hispanic black vs non-Hispanic white	-	-	0.86 (0.64, 1.15)	0.29	0.84 (0.63, 1.12)	0.23
Non-Hispanic other vs non-Hispanic white	-	-	1.27 (0.79, 2.04)	0.33	1.25 (0.77, 2.00)	0.36
History of atrial fibrillation, yes vs no	-	-	0.78 (0.59, 1.02)	0.06	0.77 (0.59, 1.02)	0.06
History of stroke, yes vs no	-	-	0.71 (0.58, 0.87)	<0.001	0.71 (0.58, 0.86)	<0.001
History of heart failure, yes vs no	-	-	0.90 (0.67, 1.23)	0.51	0.90 (0.67, 1.23)	0.51
History of diabetes, yes vs no	-	-	0.98 (0.80, 1.20)	0.85	0.99 (0.81, 1.21)	0.89
History of hypertension, yes vs no	-	-	0.94 (0.75, 1.17)	0.56	0.94 (0.75, 1.17)	0.57
History of cigarette smoking, yes vs no	-	-	1.00 (0.79, 1.26)	0.97	1.00 (0.79, 1.26)	0.98
Last known well to arrival time, per minute increase	-	-	0.99 (0.99, 1.00)	<0.001	0.99 (0.99, 1.00)	<0.001
Large vessel occlusion, yes vs no	-	-	1.61 (1.25, 2.07)	<0.001	1.58 (1.23, 2.04)	<0.001
NIHSS category
5-15 vs 0-4 points	-	-	6.38 (5.16, 7.89)	<0.001	6.35 (5.13, 7.85)	<0.001
16-20 vs 0-4 points	-	-	8.77 (5.35, 14.35)	<0.001	8.84 (5.40, 14.48)	<0.001
21-42 vs 0-4 points	-	-	6.95 (4.48, 10.80)	<0.001	6.88 (4.43, 10.69)	<0.001
Arrival method
EMS no prenotification vs private transportation	-	-	0.85 (0.66, 1.09)	0.19	0.84 (0.66, 1.08)	0.18
EMS prenotification vs private transportation	-	-	1.07 (0.85, 1.34)	0.57	1.05 (0.83, 1.32)	0.68
Off hour arrival (regular hours 7AM-6PM, M-F, non-holiday), yes vs no	-	-	0.99 (0.83, 1.19)	0.93	1.00 (0.83, 1.19)	0.96
Door-to-CT time ≤20 minutes, yes vs no	-	-	2.84 (2.31, 3.48)	<0.001	2.85 (2.32, 3.50)	<0.001
Metropolitan hospital, yes vs no	-	-	-	-	0.97 (0.38, 2.49)	0.95
Teaching hospital, yes vs no	-	-	-	-	1.43 (0.65, 3.18)	0.37
Neurology residency program, yes vs no	-	-	-	-	1.21 (0.67, 2.17)	0.52
Stroke center status
TSC vs CSC	-	-	-	-	1.97 (0.75, 5.21)	0.16
PSC vs CSC	-	-	-	-	0.84 (0.45, 1.57)	0.58
not certified vs CSC	-	-	-	-	Omitted	-
Annual number of acute stroke discharges
200-600 vs <200	-	-	-	-	2.40 (0.91, 6.30)	0.07
>600 vs <200	-	-	-	-	2.33 (0.78, 6.94)	0.13
Model 2 adjusted for patient characteristics, which included the following covariates: age, sex, race/ethnicity, medical history variables, last known well to arrival time, presence of large vessel occlusion, National Institutes of Health Stroke Scale (NIHSS), arrival method, off hour arrival, and door-to-CT time. Model 3 included adjustments for the patient characteristics and hospital character…	Model 2 adjusted for patient characteristics, which included the following covariates: age, sex, race/ethnicity, medical history variables, last known well to arrival time, presence of large vessel occlusion, National Institutes of Health Stroke Scale (NIHSS), arrival method, off hour arrival, door-to-CT time, and transfer status. Model 3 included adjustments for the patient characteristics and h…	Model 2 adjusted for patient characteristics, which included the following covariates: age, sex, race/ethnicity, medical history variables, last known well to arrival time, presence of large vessel occlusion, National Institutes of Health Stroke Scale (NIHSS), arrival method, off hour arrival, door-to-CT time, and transfer status. Model 3 included adjustments for the patient characteristics and h…	Model 2 adjusted for patient characteristics, which included the following covariates: age, sex, race/ethnicity, medical history variables, last known well to arrival time, presence of large vessel occlusion, National Institutes of Health Stroke Scale (NIHSS), arrival method, off hour arrival, door-to-CT time, and transfer status. Model 3 included adjustments for the patient characteristics and h…	Model 2 adjusted for patient characteristics, which included the following covariates: age, sex, race/ethnicity, medical history variables, last known well to arrival time, presence of large vessel occlusion, National Institutes of Health Stroke Scale (NIHSS), arrival method, off hour arrival, door-to-CT time, and transfer status. Model 3 included adjustments for the patient characteristics and h…	Model 2 adjusted for patient characteristics, which included the following covariates: age, sex, race/ethnicity, medical history variables, last known well to arrival time, presence of large vessel occlusion, National Institutes of Health Stroke Scale (NIHSS), arrival method, off hour arrival, door-to-CT time, and transfer status. Model 3 included adjustments for the patient characteristics and h…	Model 2 adjusted for patient characteristics, which included the following covariates: age, sex, race/ethnicity, medical history variables, last known well to arrival time, presence of large vessel occlusion, National Institutes of Health Stroke Scale (NIHSS), arrival method, off hour arrival, door-to-CT time, and transfer status. Model 3 included adjustments for the patient characteristics and h…

## Sheet: eTable 7
eTable 7. Multilevel Model of Door-to-Needle Time by Telestroke Activation, With and Without Adjustment for Patient and Hospital Characteristics, Excluding Participants Who Were Transferred (n=1593)
Coefficient	Model 1: Unadjusted	Model 1: Unadjusted (n=1593)	Model 2: Adjusted for patient characteristics	Model 2: Adjusted for patient characteristics (n=1593)	Model 3: Adjustment for patient and hospital characteristics	Model 3: Adjustment for patient and hospital characteristics (n=1593)
Coefficient	Estimate (95% CI)	P value	Estimate (95% CI)	P value	Estimate (95% CI)	P value
Initial DTN time, minutes	53.72 (49.94, 57.50)		77.35 (68.39, 86.32)		24.35 (11.06, 53.59)
Change in initial DTN time, minutes, associated with:
Telestroke activation, yes vs no	7.22 (2.11, 12.33)	0.005	6.48 (1.85, 11.12)	0.006	6.37 (1.83, 10.91)	0.005
Age, per year increase	-	-	0.01 (-0.09, 0.11)	0.86	0.02 (-0.09, 0.12)	0.74
Sex, female vs male	-	-	3.21 (0.61, 5.81)	0.015	3.04 (0.45, 5.64)	0.02
Race/ethnicity
Hispanic vs non-Hispanic white	-	-	5.96 (-3.00, 14.92)	0.19	5.60 (-3.33, 14.53)	0.21
Non-Hispanic black vs non-Hispanic white	-	-	-2.64 (-6.78, 1.50)	0.21	-2.89 (-6.99, 1.21)	0.16
Non-Hispanic other vs non-Hispanic white	-	-	-1.76 (-7.81, 4.29)	0.56	-1.70 (-7.74, 4.34)	0.58
History of atrial fibrillation, yes vs no	-	-	-1.08 (-5.05, 2.89)	0.59	-0.94 (-4.90, 3.02)	0.64
History of stroke, yes vs no	-	-	2.03 (-0.86, 4.93)	0.16	1.97 (-0.91, 4.86)	0.17
History of heart failure, yes vs no	-	-	3.91 (-0.48, 8.30)	0.08	3.67 (-0.71, 8.05)	0.10
History of diabetes, yes vs no	-	-	-0.78 (-3.69, 2.14)	0.60	-0.89 (-3.81, 2.02)	0.54
History of hypertension, yes vs no	-	-	0.25 (-2.91, 3.41)	0.87	0.12 (-3.03, 3.28)	0.93
History of cigarette smoking, yes vs no	-	-	-1.83 (-5.21, 1.54)	0.28	-2.09 (-5.46, 1.28)	0.22
Last known well to arrival time, per minute increase	-	-	-0.04 (-0.06, -0.01)	0.002	-0.04 (-0.06, -0.01)	0.002
Large vessel occlusion, yes vs no	-	-	-3.67 (-6.93, -0.40)	0.02	-3.36 (-6.63, -0.09)	0.044
NIHSS category
5-15 vs 0-4 points	-	-	-8.77 (-11.72, -5.82)	<0.001	-8.68 (-11.62, -5.73)	<0.001
16-20 vs 0-4 points	-	-	-1.34 (-6.62, 3.93)	0.61	-1.09 (-6.36, 4.17)	0.68
21-42 vs 0-4 points	-	-	-7.85 (-13.10, -2.61)	0.003	-7.63 (-12.86, -2.40)	0.004
Arrival method
EMS no prenotification vs private transportation	-	-	-1.45 (-5.36, 2.47)	0.46	-1.19 (-5.09, 2.71)	0.54
EMS prenotification vs private transportation	-	-	-2.29 (-5.76, 1.18)	0.19	-1.88 (-5.34, 1.58)	0.28
Off hour arrival (regular hours 7AM-6PM, M-F, non-holiday), yes vs no	-	-	2.81 (0.24, 5.39)	0.03	2.86 (0.29, 5.43)	0.02
Door-to-CT time ≤20 minutes, yes vs no	-	-	-25.43 (-28.85, -22.02)	<0.001	-25.53 (-28.93, -22.13)	<0.001
Metropolitan hospital, yes vs no	-	-	-	-	-0.62 (-9.62, 8.39)	0.89
Teaching hospital, yes vs no	-	-	-	-	10.98 (3.43, 18.53)	0.004
Neurology residency program, yes vs no	-	-	-	-	3.32 (-2.29, 8.94)	0.24
Stroke center status
TSC vs CSC	-	-	-	-	14.92 (6.34, 23.50)	<0.001
PSC vs CSC	-	-	-	-	11.30 (5.45, 17.14)	<0.001
not certified vs CSC	-	-	-	-	Omitted	-
Annual number of acute stroke discharges
200-600 vs <200	-	-	-	-	-5.72 (-18.46, 7.02)	0.37
>600 vs <200	-	-	-	-	68.30 (50.50, 86.09)	<0.001
Model 2 adjusted for patient characteristics, which included the following covariates: age, sex, race/ethnicity, medical history variables, last known well to arrival time, presence of large vessel occlusion, National Institutes of Health Stroke Scale (NIHSS), arrival method, off hour arrival, and door-to-CT time. Model 3 included adjustments for the patient characteristics and hospital character…	Model 2 adjusted for patient characteristics, which included the following covariates: age, sex, race/ethnicity, medical history variables, last known well to arrival time, presence of large vessel occlusion, National Institutes of Health Stroke Scale (NIHSS), arrival method, off hour arrival, door-to-CT time, and transfer status. Model 3 included adjustments for the patient characteristics and h…	Model 2 adjusted for patient characteristics, which included the following covariates: age, sex, race/ethnicity, medical history variables, last known well to arrival time, presence of large vessel occlusion, National Institutes of Health Stroke Scale (NIHSS), arrival method, off hour arrival, door-to-CT time, and transfer status. Model 3 included adjustments for the patient characteristics and h…	Model 2 adjusted for patient characteristics, which included the following covariates: age, sex, race/ethnicity, medical history variables, last known well to arrival time, presence of large vessel occlusion, National Institutes of Health Stroke Scale (NIHSS), arrival method, off hour arrival, door-to-CT time, and transfer status. Model 3 included adjustments for the patient characteristics and h…	Model 2 adjusted for patient characteristics, which included the following covariates: age, sex, race/ethnicity, medical history variables, last known well to arrival time, presence of large vessel occlusion, National Institutes of Health Stroke Scale (NIHSS), arrival method, off hour arrival, door-to-CT time, and transfer status. Model 3 included adjustments for the patient characteristics and h…	Model 2 adjusted for patient characteristics, which included the following covariates: age, sex, race/ethnicity, medical history variables, last known well to arrival time, presence of large vessel occlusion, National Institutes of Health Stroke Scale (NIHSS), arrival method, off hour arrival, door-to-CT time, and transfer status. Model 3 included adjustments for the patient characteristics and h…	Model 2 adjusted for patient characteristics, which included the following covariates: age, sex, race/ethnicity, medical history variables, last known well to arrival time, presence of large vessel occlusion, National Institutes of Health Stroke Scale (NIHSS), arrival method, off hour arrival, door-to-CT time, and transfer status. Model 3 included adjustments for the patient characteristics and h…

## Sheet: eTable 8
eTable 8. Multilevel Model of Guideline-Concordant Door-to-Needle (DTN) Time (≤60 Minutes) by Telestroke Activation, With or Without Adjustment for Patient and Hospital Characteristics, Excluding Participants Who Were Transferred (n=1593)
Coefficient	Model 1: Unadjusted	Model 1: Unadjusted (n=1593)	Model 2: Adjusted for patient characteristics	Model 2: Adjusted for patient characteristics (n=1593)	Model 3: Adjustment for patient and hospital characteristics	Model 3: Adjustment for patient and hospital characteristics (n=1593)
Coefficient	Estimate (95% CI)	P value	Estimate (95% CI)	P value	Estimate (95% CI)	P value
Telestroke activation, yes vs no	0.55 (0.38, 0.81)	0.002	0.52 (0.35, 0.78)	0.001	0.56 (0.39, 0.83)	0.003
Age, per year increase	-	-	1.00 (0.99, 1.01)	0.69	1.00 (0.99, 1.01)	0.86
Sex, female vs male	-	-	0.77 (0.60, 0.99)	0.044	0.79 (0.61, 1.01)	0.06
Race/ethnicity
Hispanic vs non-Hispanic white	-	-	0.55 (0.23, 1.28)	0.16	0.57 (0.24, 1.31)	0.18
Non-Hispanic black vs non-Hispanic white	-	-	1.08 (0.73, 1.60)	0.69	1.10 (0.75, 1.61)	0.63
Non-Hispanic other vs non-Hispanic white	-	-	0.83 (0.46, 1.48)	0.52	0.81 (0.45, 1.44)	0.46
History of atrial fibrillation, yes vs no	-	-	0.90 (0.61, 1.31)	0.57	0.87 (0.60, 1.27)	0.47
History of stroke, yes vs no	-	-	0.81 (0.62, 1.07)	0.13	0.81 (0.62, 1.07)	0.13
History of heart failure, yes vs no	-	-	0.75 (0.49, 1.14)	0.17	0.77 (0.51, 1.17)	0.21
History of diabetes, yes vs no	-	-	1.13 (0.85, 1.50)	0.39	1.15 (0.87, 1.53)	0.32
History of hypertension, yes vs no	-	-	1.03 (0.76, 1.40)	0.85	1.03 (0.76, 1.40)	0.82
History of cigarette smoking, yes vs no	-	-	1.03 (0.75, 1.42)	0.85	1.05 (0.76, 1.45)	0.77
Last known well to arrival time, per minute increase	-	-	1.00 (1.00, 1.01)	0.001	1.00 (1.00, 1.01)	0.001
Large vessel occlusion, yes vs no	-	-	1.25 (0.90, 1.73)	0.18	1.21 (0.87, 1.68)	0.25
NIHSS category
5-15 vs 0-4 points	-	-	1.82 (1.37, 2.41)	<0.001	1.81 (1.36, 2.40)	<0.001
16-20 vs 0-4 points	-	-	1.23 (0.73, 2.05)	0.43	1.22 (0.73, 2.04)	0.43
21-42 vs 0-4 points	-	-	1.64 (0.98, 2.73)	0.06	1.62 (0.97, 2.71)	0.06
Arrival method
EMS no prenotification vs private transportation	-	-	0.99 (0.69, 1.42)	0.95	0.94 (0.66, 1.34)	0.72
EMS prenotification vs private transportation	-	-	1.20 (0.87, 1.67)	0.25	1.14 (0.82, 1.57)	0.44
Off hour arrival (regular hours 7AM-6PM, M-F, non-holiday), yes vs no	-	-	0.90 (0.70, 1.15)	0.38	0.90 (0.70, 1.15)	0.38
Door-to-CT time ≤20 minutes, yes vs no	-	-	7.33 (5.38, 10.00)	<0.001	7.50 (5.52, 10.19)	<0.001
Metropolitan hospital, yes vs no	-	-	-	-	0.95 (0.49, 1.83)	0.87
Teaching hospital, yes vs no	-	-	-	-	0.52 (0.30, 0.91)	0.02
Neurology residency program, yes vs no	-	-	-	-	0.91 (0.59, 1.40)	0.67
Stroke center status
TSC vs CSC	-	-	-	-	0.38 (0.20, 0.72)	0.002
PSC vs CSC	-	-	-	-	0.39 (0.25, 0.61)	<0.001
not certified vs CSC	-	-	-	-	Omitted	-
Annual number of acute stroke discharges
200-600 vs <200	-	-	-	-	1.77 (0.65, 4.80)	0.26
>600 vs <200	-	-	-	-	0.57 (0.14, 2.43)	0.44
Model 2 adjusted for patient characteristics, which included the following covariates: age, sex, race/ethnicity, medical history variables, last known well to arrival time, presence of large vessel occlusion, National Institutes of Health Stroke Scale (NIHSS), arrival method, off hour arrival, and door-to-CT time. Model 3 included adjustments for the patient characteristics and hospital character…	Model 2 adjusted for patient characteristics, which included the following covariates: age, sex, race/ethnicity, medical history variables, last known well to arrival time, presence of large vessel occlusion, National Institutes of Health Stroke Scale (NIHSS), arrival method, off hour arrival, door-to-CT time, and transfer status. Model 3 included adjustments for the patient characteristics and h…	Model 2 adjusted for patient characteristics, which included the following covariates: age, sex, race/ethnicity, medical history variables, last known well to arrival time, presence of large vessel occlusion, National Institutes of Health Stroke Scale (NIHSS), arrival method, off hour arrival, door-to-CT time, and transfer status. Model 3 included adjustments for the patient characteristics and h…	Model 2 adjusted for patient characteristics, which included the following covariates: age, sex, race/ethnicity, medical history variables, last known well to arrival time, presence of large vessel occlusion, National Institutes of Health Stroke Scale (NIHSS), arrival method, off hour arrival, door-to-CT time, and transfer status. Model 3 included adjustments for the patient characteristics and h…	Model 2 adjusted for patient characteristics, which included the following covariates: age, sex, race/ethnicity, medical history variables, last known well to arrival time, presence of large vessel occlusion, National Institutes of Health Stroke Scale (NIHSS), arrival method, off hour arrival, door-to-CT time, and transfer status. Model 3 included adjustments for the patient characteristics and h…	Model 2 adjusted for patient characteristics, which included the following covariates: age, sex, race/ethnicity, medical history variables, last known well to arrival time, presence of large vessel occlusion, National Institutes of Health Stroke Scale (NIHSS), arrival method, off hour arrival, door-to-CT time, and transfer status. Model 3 included adjustments for the patient characteristics and h…	Model 2 adjusted for patient characteristics, which included the following covariates: age, sex, race/ethnicity, medical history variables, last known well to arrival time, presence of large vessel occlusion, National Institutes of Health Stroke Scale (NIHSS), arrival method, off hour arrival, door-to-CT time, and transfer status. Model 3 included adjustments for the patient characteristics and h…

## Sheet: eTable 9
eTable 9. Baseline Patient and Hospital Characteristics Stratified by Missingness of Telestroke Activation (n = 4259)
Characteristic	Telestroke activation status	Consult method documented	P
Characteristic	Non-missing (n=3036)	Missing (n=1223)	P
Demographics
Age at time of stroke, y, range	18.0 - 102.0	18.0 - 104.0	-
Age at time of stroke, y, median (IQR)	71.0 (60.0, 80.0)	69.0 (58.0, 80.0)	0.00308302
Female, No. (%)	1473 (48.5)	584 (47.8)	0.650681
Male, No. (%)	1563 (51.5)	639 (52.2)
Race/Ethnicity, No. (%)			<0.001
Hispanic	63 (2.1)	13 (1.1)
Non-Hispanic white	2354 (77.5)	835 (68.3)
Non-Hispanic black	490 (16.1)	311 (25.4)
Non-Hispanic other	129 (4.2)	64 (5.2)
Medical history
Atrial fibrillation/flutter, No. (%)	419 (13.8)	160 (13.1)	0.535942
Prior stroke/TIA, No. (%)	915 (30.1)	340 (27.8)	0.129993
Prior heart failure, No. (%)	310 (10.2)	147 (12.0)	0.0844129
Diabetes, No. (%)	909 (29.9)	373 (30.5)	0.719427
Hypertension, No. (%)	2282 (75.2)	943 (77.1)	0.181384
Smoker, No. (%)	584 (19.2)	265 (21.7)	0.0722458
Stroke persentation
Last known well to arrival time, minutes, median (IQR)	72.0 (45.0, 125.0)	75.0 (45.0, 126.0)	0.264833
Large vessel occlusion, No. (%)	690 (22.7)	288 (23.5)	0.564197
NIHSS score, No. (%)			0.711055
0-4	1685 (55.5)	695 (56.8)
5-15	992 (32.7)	379 (31.0)
16-20	165 (5.4)	72 (5.9)
21-42	194 (6.4)	77 (6.3)
Arrival/transfer characteristics
Arrival mode, No. (%)			0.0157366
Private transportation	940 (31.0)	388 (31.7)
EMS no prenotification	764 (25.2)	258 (21.1)
EMS prenotification	1332 (43.9)	577 (47.2)
Off hour arrival (regular hours: 7AM-6PM, M-F, non-holiday), No. (%)	1699 (56.0)	676 (55.3)	0.682587
Door-to-CT time ≤20 minutes, No. (%)	2044 (67.3)	798 (65.2)	0.193279
Transferred to another hospital, No. (%)	90 (3.0)	7 (0.6)	<0.001
Hospital characteristics
Metropolitan, No. (%)	2651 (87.3)	1223 (100.0)	<0.001
Teaching hospital, No. (%)	2481 (81.7)	1203 (98.4)	<0.001
Presence of a neurology residency program, No. (%)	1011 (33.3)	247 (20.2)	<0.001
Stroke center status, No. (%)			<0.001
CSC	1362 (44.9)	683 (55.8)
TCS	267 (8.8)	116 (9.5)
PSC	1392 (45.8)	424 (34.7)
not certified	15 (0.5)	0 (0.0)
Annual number of acute stroke discharges, No. (%)			0.0190349
<200	126 (4.2)	34 (2.8)
200-600	1716 (56.5)	738 (60.3)
>600	1194 (39.3)	451 (36.9)
Differences between continuous variables were assessed using Mann-Whitney U tests and differences between categorical variables using χ2 tests. Abbreviations: comprehensive stroke center, CSC; computed tomography scan, CT; emergency medical services, EMS; Friday, F; interquartile range, IQR; modified Rankin Scale, mRS; Monday, M; National Institutes of Health Stroke Scale, NIHSS; number, No.; pri…	Differences between continuous variables were assessed using Mann-Whitney U tests and differences between categorical variables using χ2 tests. Abbreviations: acute stroke ready, ASR; comprehensive stroke center, CSC; computed tomography scan, CT; emergency medical services, EMS; Friday, F; interquartile range, IQR; modified Rankin Scale, mRS; Monday, M; National Institutes of Health Stroke Scale…	Differences between continuous variables were assessed using Mann-Whitney U tests and differences between categorical variables using χ2 tests. Abbreviations: acute stroke ready, ASR; comprehensive stroke center, CSC; computed tomography scan, CT; emergency medical services, EMS; Friday, F; interquartile range, IQR; modified Rankin Scale, mRS; Monday, M; National Institutes of Health Stroke Scale…	Differences between continuous variables were assessed using Mann-Whitney U tests and differences between categorical variables using χ2 tests. Abbreviations: acute stroke ready, ASR; comprehensive stroke center, CSC; computed tomography scan, CT; emergency medical services, EMS; Friday, F; interquartile range, IQR; modified Rankin Scale, mRS; Monday, M; National Institutes of Health Stroke Scale…

[truncated: 3 more sheets: eTable 10, eTable 11, eTable 12]
